# Supplementary material for: Organ-Specific Differentiation of Human Adipose-Derived Stem Cells in Various Organs of Xenotransplanted Rats: A Pilot Study
Source: Life (Basel). 2022 Jul 25;12(8):1116. doi: 10.3390/life12081116 (PMC9330795; doi:10.3390/life12081116)
Supplement: Supplementary file 1 [file life-12-01116-s001.zip]

Archive with 1 entries (1 files):
- life-1796819-supplementary.pdf
